# Supplementary material for: Combination of Cysteine and Glutathione Prevents Ethanol-Induced Hangover and Liver Damage by Modulation of Nrf2 Signaling in HepG2 Cells and Mice
Source: Antioxidants (Basel). 2023 Oct 20;12(10):1885. doi: 10.3390/antiox12101885 (PMC10604027; doi:10.3390/antiox12101885)
Supplement: Supplementary file 1 [file antioxidants-12-01885-s001.zip]

Archive with 1 entries (1 files):
- antioxidants-2652045-supplementary.pdf
